# Supplementary material for: LAG3/CD4 Genes Variants and the Risk for Restless Legs Syndrome
Source: Int J Mol Sci. 2022 Nov 26;23(23):14795. doi: 10.3390/ijms232314795 (PMC9739762; doi:10.3390/ijms232314795)
Supplement: Supplementary file 1 [file ijms-23-14795-s001.zip]

Archive with 1 entries (1 files):
- ijms-1998495-supplementary.pdf
